# Supplementary material for: Assessing hand dysfunction in cervical spondylotic myelopathy
Source: PLoS One. 2019 Oct 28;14(10):e0223009. doi: 10.1371/journal.pone.0223009 (PMC6816552; doi:10.1371/journal.pone.0223009)
Supplement: S1 File — (CSV) [file pone.0223009.s001.csv]

Subject	Gender	Age	Nurick	mJOA	Arm_NRS	Neck_NRS	NDI	PCS	MCS	SF-6_a	Max_Compression	Ln_FDS_Response	Angle_detection	Normalized_MCP_Torque	Nagata	Kang	Chang	Compression_ratio	m-Torg_Pavlov
C1	M	51	0	18	0	0	0	58.47	53.61	41.1	C5-C6	-6.076981042	2.9304	0.016347949	0	0	0	0.4713	0.69
C2	M	53	0	18	0	0	0	57.93	57.59	41.1	C3-C4	-3.917428589	2.5344	0.023770735	2	2	2	0.4706	0.27
C3	F	55	0	18	0	0	0	60.81	57.55	41.1	C4-C5	-4.954533213	2.136	0.014822088	0	0	0	0.5772	0.7
C4	F	55	0	18	0	1	0	55.84	52.92	41.1	C5-C6	-5.465894715	2.736	0.020262298	0	1	0	0.5033	0.65
C5	F	55	0	18	0	0	1	58.72	62.26	41.1	NA	-4.473768309	2.601	0.009942568	NA	NA	NA	NA	NA
C6	M	67	0	18	0	0	0	55.91	60.68	41.1	C5-C6	-5.474009268	1.413	0.020039278	1	2	2	0.527	0.4
C7	M	51	0	18	0	1	0	56.67	58.2	41.1	C5-C6	-5.025618839	3.8664	0.018934033	0	0	0	0.5469	0.41
C8	F	63	0	18	2	1	9	44	49.99	59.5	C4-C5	-3.704739767	4.3416	0.028583038	1	2	2	0.4333	0.44
C9	M	54	0	18	0	0	1	60.53	58.27	41.1	C4-C5	-6.935240871	2.994	0.01611758	2	2	2	0.5352	0.37
C10	F	42	0	18	0	0	0	56.72	60.24	41.1	C6-C7	-6.482329386	8.16	0.02432951	1	2	2	0.5347	0.54
C11	M	45	0	18	0	0	0	58.15	56.98	41.1	C5-C6	-7.762661678	3.5136	0.015628216	0	0	0	0.4932	0.67
C12	M	26	0	18	2	0	4	57.98	55.58	41.1	C5-C6	-7.260921101	10.5984	0.008922904	0	0	0	0.5878	0.82
C13	M	62	0	18	1	1	4	51.24	58.23	41.1	C6-C7	-7.081024373	2.385	0.018888438	0	0	0	0.626	0.54
C14	F	61	0	18	0	0	0	56.3	57.63	41.1	C5-C6	-5.167555455	3.2472	0.013357733	1	2	2	0.3929	0.4
C15	M	50	0	18	1	0	2	61.2	52.9	41.1	C5-C6	-5.920750012	4.2768	0.023461077	0	1	1	0.4868	0.55
C16	F	50	0	18	0	0	4	60.7	56.9	41.1	C4-C5	-5.094593482	5.2632	0.010897004	0	0	0	0.6172	0.8
C17	F	52	0	18	0	0	0	59.5	57.5	41.1	C3-C4	-6.512778987	4.6008	0.0237622	1	2	2	0.52	0.43
P1	F	62	1	15	3	0	10	53.34	45.3	52.2	C3-C4	-5.315424869	2.9952	0.019674035	3	2	2	0.404	0.32
P2	M	70	2	12	6	5	12	46.2	48.09	62.1	C5-C6	-4.539656828	2.7936	0.008817652	2	2	2	0.4063	0.29
P3	M	67	3	11	9	9	39	28.79	35.53	71	NA	-2.312316995	19.44	0.016808125	NA	NA	NA	NA	NA
P4	M	54	2	12	5	7	25	42.01	63.21	61.2	C6-C7	-4.378481725	2.6208	0.016217158	2	2	2	0.3867	0.39
P5	F	68	4	13	5	4	10	31.26	60.57	52.2	C3-C4	-3.590276157	16.1064	0.038290158	2	2	3	0.438	0.23
P6	M	60	1	17	3	4	8	52.16	52	52.2	C5-C6	-5.022537192	5.3568	0.015613055	3	2	2	0.3987	0.22
P7	M	72	2	13	9	8	31	48.44	28.06	76.3	C4-C5	-3.236336886	2.646	0.015886382	1	2	2	0.4367	0.3
P8	F	50	1	16	1	1	14	57.29	39.12	56.6	C3-C4	-5.85364536	2.8656	0.027454033	2	3	2	0.4667	0.31
P9	M	63	1	15	4	3	17	43.31	47.67	55.6	C5-C6	-2.751683801	6.7032	0.022375202	2	2	2	0.4403	0.38
P10	M	68	2	12	1	4	4	51.62	57.35	48.6	C5-C6	-3.780069732	16.929	0.033548614	2	2	3	0.415	0.26
P11	M	64	2	14	3	4	24	26.42	36.95	66.7	C5-C6	-1.191731371	3.7152	0.02370645	3	2	3	0.366	0.28
P12	M	60	3	14	7	9	24	25.76	43.44	69.8	C6-C7	-3.174980239	2.3544	0.033408075	3	2	3	0.1951	0.2
P13	F	66	2	15	4	6	14	41.73	39.91	63	C5-C6	-4.665409694	15.696	0.028373074	2	3	3	0.5282	0.3
P14	F	58	1	17	0	0	0	55.61	54.89	41.1	NA	-4.362467959	8.7912	0.021061622
P15	F	61	2	13	6	8	22	34.57	43.95	63.8	C5-C6	-4.230024089	22.815	0.014053053	2	2	2	0.4221	0.3
P16	M	36	2	17	4	0	5	45	57.8	50.7	C6-C7	-4.219264455	2.7864	0.02077591	3	3	3	0.3128	0.24
P17	M	25	1	13	5	2	11	44.5	56	54.5	C5-C6	-3.611686958	37.74	0.004980789	NA	NA	NA	NA	NA
P18	F	63	1	16	8	0	20	38.2	44.4	64.8	NA	-4.60831312	4.7664	0.011042161	NA	NA	NA	NA	NA
P19	M	43	1	17	1	0	5	49	54.2	41.1	C5-C6	-6.181494941	1.5264	0.015154442	3	3	2	0.4295	0.4
P20	F	74	4	14	6	6	33	21.2	44.6	66.7	C5-C6	-4.217594137	13.218	0.018657213	3	2	3	0.3571	0.25
